# Supplementary material for: Is Involvement in Food Tasks Associated with Psychosocial Health in Adolescents? The EHDLA Study
Source: Nutrients. 2025 Jul 9;17(14):2273. doi: 10.3390/nu17142273 (PMC12299809; doi:10.3390/nu17142273)
Supplement: Supplementary file 1 [file nutrients-17-02273-s001.zip]

Archive with 1 entries (1 files):
- nutrients-3704606-supplementary.pdf
